# Supplementary material for: Identification of positively selected genes in Mycobacterium tuberculosis from southern Xinjiang Uygur autonomous region of China
Source: Front Microbiol. 2024 Apr 15;15:1290227. doi: 10.3389/fmicb.2024.1290227 (PMC11056549; doi:10.3389/fmicb.2024.1290227)
Supplement: Supplementary file 1 [file Table_1.XLSX]

## Sheet: Supplement Table 1
Supplement Table 1. The information of whole genome sequencing and SNP calling
Objectives	Software	Detailed parameters
Clean reads	SOAPnuke	The max mismatch number was 25% when match the adapter
		Sequencing reads with Phred base quality scores above 20 and read lengths longer than 30 were kept for analysis
		N rate threshold was 1%
		Remove PCR duplications
Filter strains	Samtools	Coverage＞ 95%
		Read length> 30 bp
		Sequencing depth: 500×
Calling and filter SNP	TBProfiler	Mapping-quality > 30
		Min coverage >5
		Min reads >2
		GT=1/1
		DP >10

## Sheet: Supplement Table 2
Supplement Table 2. The information of 807 Mtb strains
Variables	Category	Number (n)	Proportion (%)
Main Lineages	lineage2	506	0.627014
	lineage3	157	0.194548
	lineage4	144	0.178439
Sub-lineages	lineage2.2	1	0.00123916
	lineage2.2.1	450	0.557621
	lineage2.2.1.1	10	0.0123916
	lineage2.2.2	45	0.0557621
	lineage3	114	0.141264
	lineage3.1	1	0.00123916
	lineage3.1.3	42	0.0520446
	lineage4	1	0.00123916
	lineage4.1	8	0.00991326
	lineage4.1.2.1	1	0.00123916
	lineage4.2.1.1	3	0.00371747
	lineage4.2.2	1	0.00123916
	lineage4.3.3	1	0.00123916
	lineage4.3.4.2	2	0.00247831
	lineage4.4.2	8	0.00991326
	lineage4.5	106	0.131351
	lineage4.7	3	0.00371747
	lineage4.8	10	0.0123916
	Sensitive	415	0.51425
Drug Resistance Pattern	RR-TB	42	0.0520446
	HR-TB	65	0.0805452
	MDR-TB	77	0.0954151
	Pre-XDR-TB	68	0.0842627
	XDR-TB	2	0.00247831
	Other	138	0.171004
Source	Eighth Affiliated Hospital of Xinjiang Medical University	487	0.60347
	Kashgar Pulmonary Hospital	188	0.232962
	Kuqa County Infectious Disease Hospital	97	0.120198
	Wushi County People’s Hospital	35	0.0433705
Generation Time	2019.10.21	131	0.16233
	2019.11.4	40	0.0495663
	2019.12.18	168	0.208178
	2019.12.4	47	0.0582404
	2019.8.8	116	0.143742
	2020.12.16	133	0.164808
	2020.9.10	7	0.0086741
	Other	165	0.204461

## Sheet: Supplement Table 3
Supplement Table 3. The information of genes and sites under positive selections
Gene	Lcous	Amino Acid Position	Position	Selected Codons	Selected Codons	M2a		M8		Prediction Score
						BEB Posterior Probability of dN/dS>1	dN/dS(Mean±SE)	BEB Posterior Probability of dN/dS>1	dN/dS(Mean±SE)	Prediction Score
gyrA	Rv0006	94	c.280G>A	p.Asp94Asn	D94N	0.999**	6.64+-1.937	-	-	0.01
		94	c.281A>G	p.Asp94Gly	D94G	0.999**	6.64+-1.937	-	-	0.03
Rv0094c	Rv0094c	262	c.785G>A	p.Gly262Asp	G262D	1.000**	8.943+-1.474	1.000**	8.565±1.626	0
		303	c.908C>A	p.Pro303His	P303H	0.990*	8.867+-1.666	1.000**	8.565±1.626	0
Rv0095c	Rv0095c	26	c.77G>T	p.Gly26Val	G26V	0.998**	4.533+-0.805	1.000**	5.524±0.881	0
		57	c.171C>G	p.Asp57Glu	D57E	-	-	0.993**	5.488±0.956	1
		70	c.209G>C	p.Ser70Thr	S70T	0.992**	4.508+-0.851	1.000**	5.525±0.878	1
		85	c.254C>T	p.Ala85Val	A85V	1.000**	4.54+-0.791	1.000**	5.525±0.878	0.95
		126	c.378A>C	p.Glu126Asp	E126D	0.997**	4.53+-0.811	1.000**	5.523±0.883	0.2
		131	c.392G>T	p.Ser131Ile	S131I	0.988*	4.494+-0.874	1.000**	5.524±0.882	1
gca	Rv0112	15	c.43C>A	p.His15Asn	H15N	0.951*	8.643+-2.219	0.979*	8.515±1.884	0.04
		48	c.142G>T	p.Val48Phe	V48F	0.951*	8.641+-2.222	0.978*	8.506±1.901	0.22
		83	c.248G>A	p.Arg83Gln	R83Q	-	-	0.979*	8.514±1.886	0.32
		86	c.256G>A	p.Glu86Lys	E86K	-	-	0.978*	8.509±1.897	1
		91	c.271A>G	p.Asn91Asp	N91D	-	-	0.978*	8.507±1.9	0.59
		95	c.283A>G	p.Thr95Ala	T95A	-	-	0.978*	8.507±1.9	0
		112	c.335T>C	p.Ile112Thr	I112T	0.950*	8.636+-2.23	0.978*	8.512±1.89	0.07
		129	c.385C>T	p.Pro129Ser	P129S	0.950*	8.638+-2.228	0.978*	8.513±1.889	0
		153	c.458C>T	p.Ala153Val	A153V	-	-	0.978*	8.508±1.897	1
		178	c.533T>C	p.Val178Ala	V178A	-	-	0.978*	8.506±1.901	1
		195	c.583C>T	p.His195Tyr	H195Y	0.995**	9.004+-1.504	0.998**	8.675±1.547	0.03
		195	c.585T>G	p.His195Gln	H195Q	0.995**	9.004+-1.504	0.998**	8.675±1.547	0.87
		216	c.646C>T	p.Arg216Cys	R216C	0.950*	8.637+-2.229	0.978*	8.512±1.889	0.02
		220	c.659G>A	p.Arg220Gln	R220Q	0.951*	8.641+-2.222	0.979*	8.514±1.886	0.24
		223	c.668T>A	p.Met223Lys	M223K	-	-	0.978*	8.506±1.901	0.08
		251	c.751C>A	p.Gln251Lys	Q251K	0.952*	8.65+-2.209	0.979*	8.518±1.879	0.58
		255	c.763G>A	p.Ala255Thr	A255T	0.950*	8.637+-2.229	0.978*	8.512±1.89	0.05
		294	c.880G>A	p.Glu294Lys	E294K	0.951*	8.641+-2.223	0.979*	8.514±1.886	0.32
Rv0163	Rv0163	1	c.2T>A	p.Met1?	M1?	-	-	0.976*	8.742±2.055	0
		123	c.367C>T	p.His123Tyr	H123Y	0.990**	8.856+-1.826	0.998**	8.913±1.696	1
		123	c.368A>G	p.His123Arg	H123R	0.990**	8.856+-1.826	0.998**	8.913±1.696	0.35
		131	c.391C>T	p.Arg131Cys	R131C	-	-	0.976*	8.743±2.054	0.02
PE_PGRS3	Rv0278c	40	c.118A>C	p.Met40Leu	M40L	0.960*	9.971+-1.892	0.999**	10.279+-0.568	0.27
		40	c.120G>A	p.Met40Ile	M40I	0.960*	9.971+-1.892	0.999**	10.279+-0.568	0.04
		77	c.229G>A	p.Val77Met	V77M	-	-	0.971*	10.012+-1.685	0.01
		77	c.230T>C	p.Val77Ala	V77A	-	-	0.971*	10.012+-1.685	0.02
		128	c.382A>G	p.Asn128Asp	N128D	1.000**	10.351+-0.39	1.000**	10.29+-0.464	0.05
		130	c.389G>C	p.Gly130Ala	G130A	1.000**	10.351+-0.39	1.000**	10.29+-0.465	0
		131	c.391G>C	p.Asp131His	D131H	1.000**	10.351+-0.39	1.000**	10.29+-0.464	0.01
		131	c.392A>C	p.Asp131Ala	D131A	1.000**	10.351+-0.39	1.000**	10.29+-0.464	0.01
		306	c.916G>C	p.Gly306Arg	G306R	-	-	0.991**	10.202+-1.032	0
		334	c.1001G>A	p.Gly334Glu	G334E	-	-	0.972*	10.022+-1.658	0
		344	c.1030A>C	p.Met344Leu	M344L	0.961*	9.985+-1.859	0.980*	10.1+-1.423	0
		344	c.1031T>C	p.Met344Thr	M344T	0.961*	9.985+-1.859	0.980*	10.1+-1.423	0
		350	c.1048G>T	p.Ala350Ser	A350S	-	-	0.968*	9.979+-1.772	0
		553	c.1657T>A	p.Phe553Ile	F553I	0.999**	10.346+-0.445	1.000**	10.289+-0.475	0.01
		620	c.1858G>A	p.Gly620Arg	G620R	0.995**	10.302+-0.776	1.000**	10.289+-0.475	0
		620	c.1859G>C	p.Gly620Ala	G620A	0.995**	10.302+-0.776	1.000**	10.289+-0.475	0
		807	c.2419C>G	p.Arg807Gly	R807G	1.000**	10.351+-0.39	1.000**	10.29+-0.464	0
PE_PGRS4	Rv0279c	77	c.229G>A	p.Val77Met	V77M	1.000**	10.082+-0.645	1.000**	10.198+-0.548	0
		77	c.230T>C	p.Val77Ala	V77A	1.000**	10.082+-0.645	1.000**	10.198+-0.548	0.02
		95	c.283A>G	p.Thr95Ala	T95A	1.000**	10.081+-0.649	1.000**	10.198+-0.548	0.13
		95	c.284C>T	p.Thr95Ile	T95I	1.000**	10.081+-0.649	1.000**	10.198+-0.548	0.02
		128	c.382A>G	p.Asn128Asp	N128D	1.000**	10.081+-0.648	1.000**	10.198+-0.548	0.05
		130	c.389G>C	p.Gly130Ala	G130A	0.999**	10.077+-0.676	1.000**	10.198+-0.548	0
		131	c.391G>C	p.Asp131His	D131H	1.000**	10.082+-0.645	1.000**	10.198+-0.548	0.01
		131	c.392A>C	p.Asp131Ala	D131A	1.000**	10.082+-0.645	1.000**	10.198+-0.548	0.01
		325	c.974A>G	p.Asn325Ser	N325S	1.000**	10.081+-0.653	1.000**	10.198+-0.548	0
		352	c.1054T>G	p.Cys352Gly	C352G	1.000**	10.081+-0.651	1.000**	10.198+-0.548	0
		372	c.1115T>G	p.Ile372Ser	I372S	1.000**	10.081+-0.652	1.000**	10.198+-0.549	0
		828	c.2482A>C	p.Ile828Leu	I828L	0.985*	9.942+-1.289	0.999**	10.193+-0.598	0
Rv0336	Rv0336	376	c.1127A>G	p.Tyr376Cys	Y376C	0.990*	8.48+-2.045	0.996**	8.454±2.006	0.01
		411	c.1231A>G	p.Ser411Gly	S411G	-	-	0.968*	8.240±2.354	0
		496	c.1486C>T	p.Pro496Ser	P496S	-	-	0.967*	8.239±2.354	0.08
		496	c.1487C>A	p.Pro496His	P496H	-	-	0.967*	8.239±2.354	0.06
Rv0576	Rv0576	21	c.62A>G	p.Glu21Gly	E21G	0.971*	9.44+-1.814	0.990**	9.601±1.387	0.01
		153	c.457G>A	p.Gly153Arg	G153R	0.971*	9.44+-1.816	0.990**	9.601±1.387	0
		233	c.697C>T	p.Arg233Cys	R233C	0.997**	9.666+-1.174	0.999**	9.681±1.104	0
		233	c.698G>A	p.Arg233His	R233H	0.997**	9.666+-1.174	0.999**	9.681±1.104	0
		242	c.724G>C	p.Ala242Pro	A242P	0.971*	9.44+-1.816	0.990**	9.601±1.388	0
		263	c.788A>G	p.His263Arg	H263R	0.971*	9.44+-1.815	0.990**	9.601±1.387	0
		356	c.1067G>T	p.Cys356Ph	C356F	0.971*	9.44+-1.815	0.990**	9.601±1.387	0
		373	c.1118A>C	p.Gln373Pro	Q373P	0.971*	9.44+-1.815	0.990**	9.601±1.387	0
rpoB	Rv0667	430	c.1289T>C	p.Leu430Pro	L430P	0.997**	10.291+-0.644	0.986*	9.851±1.343	0
		432	c.1294C>G	p.Gln432Glu	Q432E	0.985*	10.173+-1.229	0.993**	9.915±1.102	0
		432	c.1295A>T	p.Gln432Leu	Q432L	0.985*	10.173+-1.229	0.993**	9.915±1.102	0
		435	c.1303G>T	p.Asp435Tyr	D435Y	1.000**	10.315+-0.439	1.000**	9.984±0.753	0
		435	c.1304A>T	p.Asp435Val	D435V	1.000**	10.315+-0.439	1.000**	9.984±0.753	0
		435	c.1305C>A	p.Asp435Glu	D435E	1.000**	10.315+-0.439	1.000**	9.984±0.753	0
		445	c.1333C>G	p.His445Asp	H445D	1.000**	10.315+-0.439	1.000**	9.984±0.753	0
		445	c.1334A>G	p.His445Arg	H445R	1.000**	10.315+-0.439	1.000**	9.984±0.753	0
		445	c.1335C>G	p.His445Gln	H445Q	1.000**	10.315+-0.439	1.000**	9.984±0.753	0
		450	c.1349C>T	p.Ser450Leu	S450L	1.000**	10.315+-0.439	1.000**	9.984±0.753	0
		491	c.1471A>T	p.Ile491Phe	I491F	-	-	0.972*	9.718±1.732	0
		552	c.1654C>A	p.Arg552Ser	R552S	0.967*	10.002+-1.744	0.983*	9.823±1.434	0.74
rpoC	Rv0668	332	c.994G>C	p.Gly332Arg	G332R	-	-	0.952*	7.508±2.157	0
		434	c.1300C>A	p.Pro434Thr	P434T	0.990**	8.405+-1.87	0.996**	7.795±1.622	0
		434	c.1301C>G	p.Pro434Arg	P434R	0.990**	8.405+-1.87	0.996**	7.795±1.622	0
		483	c.1448T>G	p.Val483Gly	V483G	-	-	0.995**	7.791±1.63	0
		491	c.1471A>G	p.Ile491Val	I491V	0.990**	8.405+-1.87	0.995**	7.789±1.634	0.09
		491	c.1472T>C	p.Ile491Thr	I491T	0.988*	8.388+-1.903	0.995**	7.789±1.634	0
		1039	c.3116T>C	p.Val1039Ala	V1039A	-	-	0.973*	7.647±1.931	0.23
rpfA	Rv0867c	288	c.862T>C	p.Ser288Pro	S288P	0.996**	7.294+-2.205	0.999**	6.653±2.046	0
prpD	Rv1130	3	c.8A>G	p.Asp3Gly	D3G	-	-	0.951*	7.019±2.73	0
		10	c.28T>G	p.Phe10Val	F10V	-	-	0.951*	7.023±2.725	0
Rv1145	Rv1145	270	c.809C>T	p.Ala270Val	A270V	-	-	0.950*	6.478±2.419	0.01
Rv1148c	Rv1148c	271	c.811C>G	p.Leu271Val	L271V	0.984*	5.63+-1.408	-	-	0.31
		299	c.896C>G	p.Ala299Gly	A299G	0.999**	5.699+-1.294	-	-	0.2
		364	c.1090G>A	p.Gly364Ser	G364S	1.000**	5.701+-1.29	-	-	0.44
esxL	Rv1198	23	c.68T>C	p.Leu23Ser	L23S	0.973*	6.99+-2.302	0.987*	6.593±2.081	0.43
		39	c.115A>G	p.Ser39Gly	S39G	-	-	0.979*	6.536±2.144	0.27
Rv1200	Rv1200	178	c.533A>G	p.Gln178Arg	Q178R	0.984*	8.01+-2.321	0.994**	7.958±2.301	0.28
		178	c.534G>T	p.Gln178His	Q178H	0.984*	8.01+-2.321	0.994**	7.958±2.301	0.12
		363	c.1087A>C	p.Thr363Pro	T363P	-	-	0.957*	7.705±2.629	0.05
cyp130	Rv1256c	1	c.3G>T	p.Met1?	M1?	0.954*	8.915+-2.203	0.985*	9.161±1.714	0.05
		2	c.4A>C	p.Thr2Pro	T2P	0.995**	9.251+-1.487	0.999**	9.28±1.395	0.2
		2	c.5C>T	p.Thr2Ile	T2I	0.995**	9.251+-1.487	0.999**	9.28±1.395	0.41
		5	c.13A>G	p.Met5Val	M5V	0.954*	8.915+-2.204	0.985*	9.161±1.714	0.39
		8	c.22G>A	p.Glu8Lys	E8K	0.955*	8.917+-2.2	0.985*	9.161±1.713	0.68
		145	c.435A>C	p.Lys145Asn	K145N	0.955*	8.917+-2.2	0.985*	9.161±1.712	0.31
		374	c.1121G>A	p.Arg374Gln	R374Q	0.954*	8.916+-2.202	0.985*	9.161±1.714	0.09
atpF	Rv1306	164	c.490C>T	p.Leu164Phe	L164F	-	-	0.973*	6.828±2.688	0
		164	c.491T>C	p.Leu164Pro	L164P	-	-	0.973*	6.828±2.688	0
Rv1319c	Rv1319c	439	c.1317T>G	p.Asp439Glu	D439E	0.967*	6.812+-2.665	-	-	0.15
Rv1332	Rv1332	65	c.193T>C	p.Ser65Pro	S65P	0.994**	9.125+-1.617	0.998**	9.155±1.517	0.44
		65	c.194C>T	p.Ser65Phe	S65F	0.994**	9.125+-1.617	0.998**	9.155±1.517	0.03
		209	c.626A>T	p.Tyr209Phe	Y209F	-	-	0.982*	9.019±1.849	0.36
		210	c.628C>T	p.Leu210Phe	L210F	-	-	0.982*	9.019±1.849	0
cut1	Rv1758	6	c.16A>G	p.Arg6Gly	R6G	0.996**	9.544+-1.279	0.999**	9.57±1.199	1
		13	c.38T>C	p.Leu13Pro	L13P	0.966*	9.288+-1.943	0.989*	9.479±1.491	0
		66	c.196T>C	p.Phe66Leu	F66L	0.966*	9.288+-1.942	0.989*	9.48±1.49	0.03
		72	c.215T>C	p.Val72Ala	V72A	0.966*	9.286+-1.946	0.989*	9.479±1.492	0.01
		119	c.356G>C	p.Gly119Ala	G119A	0.966*	9.287+-1.945	0.989*	9.479±1.492	0.08
		164	c.492G>T	p.Gln164His	Q164H	0.966*	9.288+-1.942	0.989*	9.479±1.491	0
Rv1830	Rv1830	55	c.164A>G	p.Asp55Gly	D55G	0.984*	9.889+-1.382	-	-	0.14
		68	c.203C>T	p.Pro68Leu	P68L	0.984*	9.889+-1.382	-	-	0
		73	c.218T>C	p.Ile73Thr	I73T	0.984*	9.889+-1.382	-	-	0.21
		85	c.253G>A	p.Ala85Thr	A85T	0.984*	9.889+-1.382	-	-	0.01
		90	c.269T>C	p.Val90Ala	V90A	0.984*	9.889+-1.381	-	-	0
		94	c.282C>G	p.Ile94Met	I94M	0.984*	9.889+-1.382	-	-	0
		95	c.284G>T	p.Arg95Leu	R95L	0.984*	9.889+-1.381	-	-	0.02
		96	c.287G>A	p.Ser96Asn	S96N	0.984*	9.889+-1.381	-	-	0.32
		98	c.293C>T	p.Ala98Val	A98V	0.984*	9.889+-1.381	-	-	0.55
		100	c.299C>T	p.Ser100Phe	S100F	0.984*	9.889+-1.382	-	-	0
		122	c.364G>T	p.Asp122Tyr	D122Y	0.984*	9.889+-1.382	-	-	0
katG	Rv1908c	94	c.281A>C	p.Asp94Ala	D94A	0.969*	9.474+-1.815	0.986*	9.564±1.452	0
		98	c.293A>C	p.Tyr98Ser	Y98S	0.974*	9.515+-1.72	0.988*	9.583±1.394	0
		105	c.314T>A	p.Met105Lys	M105K	0.972*	9.503+-1.748	0.988*	9.578±1.411	0
		105	c.315G>A	p.Met105Ile	M105I	0.972*	9.503+-1.748	0.988*	9.578±1.411	0
		138	c.412A>C	p.Asn138His	N138H	0.971*	9.49+-1.778	0.987*	9.572±1.429	0
		138	c.413A>G	p.Asn138Ser	N138S	0.971*	9.49+-1.778	0.987*	9.572±1.429	0
		140	c.418A>G	p.Ser140Gly	S140G	0.972*	9.5+-1.755	0.987*	9.577±1.415	0.21
		189	c.565G>A	p.Asp189Asn	D189N	0.969*	9.473+-1.816	0.986*	9.564±1.452	0
		191	c.571T>C	p.Trp191Arg	W191R	0.976*	9.535+-1.671	0.989*	9.593±1.366	0
		249	c.746G>T	p.Arg249Leu	R249L	0.974*	9.515+-1.72	0.988*	9.583±1.395	0
		285	c.854G>T	p.Gly285Val	G285V	0.971*	9.49+-1.78	0.987*	9.572±1.43	0
		315	c.943A>C	p.Ser315Arg	S315R	1.000**	9.744+-1.003	1.000**	9.687±1.019	0
		315	c.944G>C	p.Ser315Thr	S315T	1.000**	9.744+-1.003	1.000**	9.687±1.019	0
		463	c.1388G>T	p.Arg463Leu	R463L	0.998**	9.726+-1.082	0.999**	9.68±1.05	1
Rv2040c	Rv2040c	295	c.884C>T	p.Ala295Val	A295V	-	-	0.963*	5.919±2.786	0.13
pncA	Rv2043c	97	c.289G>C	p.Gly97Arg	G97R	0.972*	7.668+-2.444	0.987*	7.132±2.418	0.17
		97	c.290G>A	p.Gly97Asp	G97D	0.972*	7.668+-2.444	0.987*	7.132±2.418	0.18
		146	c.436G>A	p.Ala146Thr	A146T	0.957*	7.558+-2.566	-	-	0
		146	c.437C>A	p.Ala146Glu	A146E	0.957*	7.558+-2.566	-	-	0
pks12	Rv2048c	266	c.797G>T	p.Trp266Leu	W266L	0.977*	8.734+-1.608	0.979*	5.382+-1.062	0
		266	c.798G>C	p.Trp266Cys	W266C	0.977*	8.734+-1.608	0.979*	5.382+-1.062	0
		283	c.847C>T	p.Arg283Trp	R283W	0.974*	8.712+-1.659	0.977*	5.374+-1.08	0
		283	c.848G>T	p.Arg283Leu	R283L	0.974*	8.712+-1.659	0.977*	5.374+-1.08	0
		1652	c.4954C>T	p.Arg1652Cys	R1652C	1.000**	8.912+-1.09	1.000**	5.484+-0.789	0
		2147	c.6441T>A	p.His2147Gln	H2147Q	0.984*	8.789+-1.472	1.000**	5.483+-0.792	0
		2283	c.6847G>C	p.Ala2283Pro	A2283P	0.958*	8.58+-1.927	0.968*	5.33+-1.171	0
		2283	c.6848C>G	p.Ala2283Gly	A2283G	0.958*	8.58+-1.927	0.968*	5.33+-1.171	0
		2287	c.6859A>G	p.Thr2287Ala	T2287A	0.971*	8.687+-1.713	0.975*	5.366+-1.098	0
		2287	c.6860C>T	p.Thr2287Ile	T2287I	0.971*	8.687+-1.713	0.975*	5.366+-1.098	0
		2289	c.6866T>G	p.Phe2289Cys	F2289C	0.974*	8.711+-1.66	0.977*	5.374+-1.08	0
		2289	c.6867C>G	p.Phe2289Leu	F2289L	0.974*	8.711+-1.66	0.977*	5.374+-1.08	0
		2560	c.7678G>C	p.Glu2560Gln	E2560Q	0.996**	8.879+-1.205	0.997**	5.47+-0.832	0
		3649	c.10945C>G	p.Pro3649Ala	P3649A	0.999**	8.908+-1.105	1.000**	5.482+-0.795	0
		3682	c.11044T>C	p.Cys3682Arg	C3682R	0.978*	8.74+-1.594	0.979*	5.385+-1.057	0
		3768	c.11302G>T	p.Val3768Leu	V3768L	0.996**	8.882+-1.196	0.997**	5.471+-0.829	0
		3920	c.11758C>G	p.Gln3920Glu	Q3920E	0.998**	8.899+-1.138	0.998**	5.477+-0.813	0
		3933	c.11797A>C	p.Met3933Leu	M3933L	0.962*	8.61+-1.87	0.970*	5.34+-1.151	0
		3934	c.11800C>G	p.Leu3934Val	L3934V	1.000**	8.91+-1.099	1.000**	5.483+-0.793	0
		3934	c.11801T>C	p.Leu3934Pro	L3934P	1.000**	8.91+-1.099	1.000**	5.483+-0.793	0
cobL	Rv2072c	1	c.1A>G	p.Met1?	M1?	0.986*	9.977+-1.296	-	-	0
		2	c.5T>C	p.Ile2Thr	I2T	0.986*	9.977+-1.296	-	-	0.01
		17	c.50A>G	p.Glu17Gly	E17G	0.986*	9.977+-1.296	-	-	0.05
		49	c.145G>C	p.Glu49Gln	E49Q	0.986*	9.977+-1.296	-	-	0.39
		56	c.166C>T	p.Pro56Ser	P56S	0.986*	9.977+-1.296	-	-	1
		130	c.389C>T	p.Ala130Val	A130V	0.986*	9.977+-1.296	-	-	0
		159	c.476G>T	p.Arg159Leu	R159L	0.986*	9.977+-1.296	-	-	0.8
		205	c.614T>C	p.Leu205Pro	L205P	0.986*	9.977+-1.296	-	-	0.06
		222	c.665A>G	p.Gln222Arg	Q222R	0.986*	9.977+-1.296	-	-	0.07
		291	c.871G>A	p.Val291Ile	V291I	0.986*	9.977+-1.296	-	-	0.47
		325	c.975C>G	p.Cys325Trp	C325W	0.986*	9.977+-1.296	-	-	0.03
		333	c.998G>A	p.Gly333Glu	G333E	0.986*	9.977+-1.296	-	-	0
Rv2082	Rv2082	35	c.103A>G	p.Lys35Glu	K35E	0.968*	10.017+-1.723	-	-	1
		53	c.158T>G	p.Leu53Arg	L53R	0.997**	10.295+-0.663	-	-	0.32
		85	c.253G>A	p.Val85Ile	V85I	1.000**	10.321+-0.441	-	-	0.59
		178	c.532G>A	p.Gly178Ser	G178S	0.977*	10.109+-1.465	-	-	0
		183	c.547A>G	p.Thr183Ala	T183A	1.000**	10.321+-0.44	-	-	0.12
		263	c.787G>A	p.Ala263Thr	A263T	0.976*	10.096+-1.504	-	-	1
		273	c.817G>T	p.Gly273Cys	G273C	0.998**	10.302+-0.607	-	-	0.08
		638	c.1913C>G	p.Pro638Arg	P638R	1.000**	10.321+-0.441	-	-	1
ctaE	Rv2193	12	c.35T>A	p.Ile12Asn	I12N	0.979*	8.222+-2.24	0.994**	8.269±2.083	0.25
		12	c.36C>G	p.Ile12Met	I12M	0.979*	8.222+-2.24	0.994**	8.269±2.083	0.16
		198	c.593T>C	p.Val198Ala	V198A	-	-	0.955*	7.987±2.508	0.41
lppA	Rv2543	93	c.277G>A	p.Asp93Asn	D93N	1.000**	6.077+-1.71	1.000**	5.419±1.321	1
		93	c.278A>C	p.Asp93Ala	D93A	1.000**	6.077+-1.71	1.000**	5.419±1.321	0.08
		94	c.282C>A	p.Asp94Glu	D94E	-	-	0.954*	5.19±1.616	0.6
		137	c.409A>G	p.Ile137Val	I137V	-	-	0.958*	5.227±1.622	1
		138	c.413C>T	p.Ala138Val	A138V	0.997**	6.064+-1.726	-	-	0.47
lppB	Rv2544	36	c.107G>A	p.Gly36Asp	G36D	1.000**	9.513+-0.77	1.000**	9.67±0.764	1
		38	c.113A>G	p.Asn38Ser	N38S	1.000**	9.514+-0.767	1.000**	9.67±0.764	0.42
		41	c.122A>C	p.Lys41Thr	K41T	0.999**	9.507+-0.805	-	-	1
		43	c.128C>G	p.Pro43Arg	P43R	1.000**	9.51+-0.787	0.992**	9.6±1.088	1
		44	c.131A>G	p.His44Arg	H44R	1.000**	9.514+-0.767	1.000**	9.67±0.764	1
		47	c.140G>A	p.Gly47Asp	G47D	1.000**	9.514+-0.767	1.000**	9.67±0.764	0.9
		75	c.224A>G	p.Gln75Arg	Q75R	1.000**	9.514+-0.767	1.000**	9.67±0.764	1
		93	c.278A>C	p.Asn93Thr	N93T	0.999**	9.505+-0.814	1.000**	9.67±0.764	0.47
		137	c.409A>G	p.Ile137Val	I137V	0.963*	9.201+-1.766	1.000**	9.669±0.767	1
		138	c.413C>T	p.Ala138Val	A138V	1.000**	9.514+-0.767	1.000**	9.67±0.764	0.52
Rv2621c	Rv2621c	72	c.214C>T	p.Arg72Cys	R72C	-	-	0.972*	7.779±2.332	0
		104	c.311C>T	p.Ala104Val	A104V	-	-	0.967*	7.742±2.379	0.28
		110	c.329C>T	p.Ala110Val	A110V	0.990**	8.118+-2.06	0.996**	7.951±2.08	0.25
		123	c.368T>C	p.Leu123Pro	L123P	-	-	0.970*	7.767±2.347	0.04
		185	c.553G>A	p.Gly185Arg	G185R	-	-	0.969*	7.761±2.356	0.06
Rv2669	Rv2669	5	c.14A>G	p.Asp5Gly	D5G	-	-	0.960*	8.408±2.305	0.28
		12	c.34G>A	p.Ala12Thr	A12T	0.969*	7.944+-2.368	0.996**	8.692±1.797	0.71
		12	c.35C>A	p.Ala12Glu	A12E	0.969*	7.944+-2.368	0.996**	8.692±1.797	0.91
		57	c.169C>T	p.His57Tyr	H57Y	0.969*	7.944+-2.369	0.996**	8.692±1.797	1
		57	c.170A>C	p.His57Pro	H57P	0.969*	7.944+-2.369	0.996**	8.692±1.797	0.22
Rv2828c	Rv2828c	128	c.383C>G	p.Ser128Trp	S128W	0.972*	7.08+-2.649	-	-	0
ppsA	Rv2931	862	c.2584G>A	p.Val862Ile	V862I	0.975*	6.806+-2.38	0.988*	5.673±1.771	0.59
		877	c.2630G>A	p.Arg877His	R877H	-	-	0.952*	5.530±1.978	0.08
sseA	Rv3283	53	c.157C>T	p.Pro53Ser	P53S	0.989*	10.167+-1.109	-	-	0.08
		54	c.160G>A	p.Gly54Ser	G54S	0.989*	10.167+-1.11	-	-	0
		74	c.221A>G	p.Asn74Ser	N74S	0.989*	10.167+-1.11	-	-	0.11
		118	c.352G>T	p.Asp118Tyr	D118Y	0.999**	10.263+-0.585	-	-	0.04
		118	c.354C>A	p.Asp118Glu	D118E	0.999**	10.263+-0.585	-	-	0.19
		119	c.356T>C	p.Val119Ala	V119A	0.989*	10.167+-1.109	-	-	0.01
		150	c.448G>T	p.Val150Phe	V150F	0.989*	10.167+-1.11	-	-	0.04
		159	c.476G>A	p.Arg159His	R159H	0.989*	10.167+-1.109	-	-	0
		184	c.551C>T	p.Thr184Ile	T184I	0.989*	10.167+-1.11	-	-	0.01
		203	c.608A>G	p.His203Arg	H203R	0.989*	10.167+-1.109	-	-	0
		233	c.697G>C	p.Asp233His	D233H	0.989*	10.167+-1.11	-	-	0.08
		237	c.710C>G	p.Pro237Arg	P237R	0.989*	10.167+-1.109	-	-	0.19
		248	c.743G>A	p.Gly248Asp	G248D	0.989*	10.167+-1.108	-	-	0.01
		266	c.796G>A	p.Asp266Asn	D266N	0.989*	10.167+-1.108	-	-	1
		276	c.826G>A	p.Glu276Lys	E276K	0.989*	10.167+-1.109	-	-	0
		286	c.856G>A	p.Val286Ile	V286I	0.989*	10.167+-1.11	-	-	0.2
		290	c.868G>A	p.Glu290Lys	E290K	0.989*	10.167+-1.108	-	-	0.69
PPE57	Rv3425	24	c.71T>C	p.Phe24Ser	F24S	0.972*	9.033+-1.773	0.982*	9.71±1.454	0.36
		25	c.73T>G	p.Phe25Val	F25V	0.999**	9.265+-1.138	1.000**	9.873±0.812	0.06
		25	c.74T>C	p.Phe25Ser	F25S	0.999**	9.265+-1.138	1.000**	9.873±0.812	0.09
		27	c.79T>G	p.Ser27Ala	S27A	0.993**	9.216+-1.302	0.954*	9.445±2.088	1
		28	c.83G>A	p.Gly28Glu	G28E	0.984*	9.139+-1.513	-	-	0.83
		45	c.133G>A	p.Glu45Lys	E45K	1.000**	9.271+-1.118	0.979*	9.684±1.525	0.88
		45	c.134A>C	p.Glu45Ala	E45A	1.000**	9.271+-1.118	0.979*	9.684±1.525	0.76
		45	c.135G>C	p.Glu45Asp	E45D	1.000**	9.271+-1.118	0.979*	9.684±1.525	0.59
		47	c.139G>A	p.Glu47Lys	E47K	0.998**	9.255+-1.174	-	-	0.44
		47	c.140A>G	p.Glu47Gly	E47G	0.998**	9.255+-1.174	-	-	0.17
		49	c.146A>G	p.Asp49Gly	D49G	-	-	1.000**	9.874±0.802	0.42
		52	c.154G>C	p.Asp52His	D52H	-	-	1.000**	9.875±0.799	0.18
		52	c.156T>G	p.Asp52Glu	D52E	-	-	1.000**	9.875±0.799	1
		63	c.187T>A	p.Leu63Met	L63M	0.994**	9.225+-1.276	1.000**	9.875±0.799	1
		63	c.189G>C	p.Leu63Phe	L63F	0.994**	9.225+-1.276	1.000**	9.875±0.799	0.02
		67	c.200T>C	p.Val67Ala	V67A	0.967*	8.993+-1.856	0.999**	9.862±0.869	1
		68	c.203A>G	p.Glu68Gly	E68G	-	-	0.989*	9.775±1.234	0.47
		72	c.214C>G	p.Gln72Glu	Q72E	0.996**	9.24+-1.225	1.000**	9.874±0.805	1
		72	c.216A>C	p.Gln72His	Q72H	0.996**	9.24+-1.225	1.000**	9.874±0.805	0.1
		75	c.223T>A	p.Ser75Thr	S75T	0.997**	9.25+-1.194	0.984*	9.729±1.398	0.58
		107	c.319G>A	p.Glu107Lys	E107K	0.959*	8.921+-1.99	0.970*	9.596±1.758	0.37
		107	c.320A>C	p.Glu107Ala	E107A	0.959*	8.921+-1.99	0.970*	9.596±1.758	0.61
		107	c.321G>T	p.Glu107Asp	E107D	0.959*	8.921+-1.99	0.970*	9.596±1.758	0.24
		128	c.382A>G	p.Thr128Ala	T128A	1.000**	9.269+-1.127	1.000**	9.874±0.804	0.02
PPE59	Rv3429	52	c.154C>G	p.Gln52Glu	Q52E	0.994**	7.344+-2.181	-	-	1
		52	c.156G>T	p.Gln52His	Q52H	0.994**	7.344+-2.181	-	-	0.42
rmlB3	Rv3468c	204	c.610T>G	p.Phe204Val	F204V	0.965*	6.863+-2.733	-	-	0.13
PPE60	Rv3478	85	c.253C>G	p.Gln85Glu	Q85E	0.987*	9.781+-1.321	-	-	1
		103	c.307A>G	p.Arg103Gly	R103G	1.000**	9.898+-0.856	-	-	0.34
		153	c.458A>T	p.Tyr153Phe	Y153F	0.999**	9.89+-0.894	-	-	0.24
		242	c.724A>G	p.Ser242Gly	S242G	0.983*	9.746+-1.434	-	-	0.5
		242	c.725G>T	p.Ser242Ile	S242I	0.983*	9.746+-1.434	-	-	0.31
		242	c.726T>G	p.Ser242Arg	S242R	0.983*	9.746+-1.434	-	-	0.59
		269	c.807A>T	p.Leu269Phe	L269F	0.992**	9.824+-1.178	-	-	0.23
		282	c.844G>C	p.Glu282Gln	E282Q	0.987*	9.783+-1.32	-	-	0.58
		387	c.1160C>T	p.Pro387Leu	P387L	1.000**	9.898+-0.855	-	-	0.14
esxW	Rv3620c	2	c.4A>G	p.Thr2Ala	T2A	-	-	0.974*	5.808±2.593	0
epiB	Rv3784	153	c.460G>T	p.Ala154Ser	A153S	-	-	0.977*	6.693±2.853	0.8
Rv3785	Rv3785	92	c.275G>A	p.Gly92Asp	G92D	0.962*	6.932+-2.741	-	-	0
embB	Rv3795	306	c.916A>C	p.Met306Leu	M306L	1.000**	10.042+-0.728	1.000**	9.76±0.914	0.16
		306	c.918G>A	p.Met306Ile	M306I	1.000**	10.042+-0.728	1.000**	9.76±0.914	0.51
		328	c.983A>G	p.Asp328Gly	D328G	1.000**	10.039+-0.743	1.000**	9.759±0.917	0.61
		406	c.1216G>T	p.Gly406Cys	G406C	1.000**	10.041+-0.731	1.000**	9.759±0.919	0.07
		406	c.1217G>A	p.Gly406Asp	G406D	1.000**	10.041+-0.731	1.000**	9.759±0.919	0.15
		497	c.1490A>C	p.Gln497Pro	Q497P	0.956*	9.643+-2.007	0.999**	9.75±0.962	0
		1024	c.3070G>A	p.Asp1024Asn	D1024N	-	-	0.978*	9.562±1.616	1
		1086	c.3256A>G	p.Ser1086Gly	S1086G	0.951*	9.599+-2.096	0.981*	9.589±1.541	0.17
espI	Rv3876	253	c.757C>A	p.Leu253Met	L253M	0.979*	7.285+-2.246	0.991**	6.603±2.256	0
		253	c.758T>C	p.Leu253Pro	L253P	0.979*	7.285+-2.246	0.991**	6.603±2.256	0
gid	Rv3919c	49	c.146T>G	p.Leu49Arg	L49R	-	-	0.962*	6.272±2.34	0
		78	c.233C>G	p.Pro78Arg	P78R	-	-	0.961*	6.268±2.343	0.02
		92	c.274G>T	p.Glu92*	E92P	0.979*	7.092+-2.259	0.991**	6.439±2.171	0
		92	c.276A>C	p.Glu92Asp	E92D	0.979*	7.092+-2.259	0.991**	6.439±2.171	0
Note: *Posterior probability in the BEB approach above 0.95. **Posterior probability in the BEB approach above 0.99. Prediction score < 0.05 indicate mutations at positions are predicted to affect protein function.

## Sheet: Supplement Table 4
Supplement Table 4. The information of genes and sites under positive selections in MDR strains
Gene	Lcous	Amino Acid Position	Position	Selected Codons	Selected Codons	M2a		M8		Categories	Notes
						BEB Posterior Probability of dN/dS>1	dN/dS(Mean±SE)	BEB Posterior Probability of dN/dS>1	dN/dS(Mean±SE)
gyrA	Rv0006	94	c.280G>A	p.Asp94Asn	D94N	1.000**	8.805±1.692	1.000**	8.554±1.703	MDR-specific selection
		94	c.281A>G	p.Asp94Gly	D94G	1.000**	8.805±1.692	1.000**	8.554±1.703	MDR-specific selection
Rv0095c	Rv0095c	70	c.209G>C	p.Ser70Thr	S70T	0.986*	6.869±2.203	0.995**	6.894±2.095	Common positive selection both MDR and DS strains
		126	c.378A>C	p.Glu126Asp	E126D	0.958*	6.712±2.381	0.980*	6.811±2.206	Common positive selection both MDR and DS strains
PE_PGRS3	Rv0278c	40	c.118A>C	p.Met40Leu	M40L	0.984*	9.593±1.486	0.990**	8.984±1.591	Common positive selection both MDR and DS strains
		40	c.120G>A	p.Met40Ile	M40I	0.984*	9.593±1.486	0.990**	8.984±1.591	Common positive selection both MDR and DS strains
		77	c.229G>A	p.Val77Met	V77M	0.982*	9.583±1.514	0.990*	8.979±1.605	Common positive selection both MDR and DS strains
		77	c.230T>C	p.Val77Ala	V77A	0.982*	9.583±1.514	0.990*	8.979±1.605	Common positive selection both MDR and DS strains
		128	c.382A>G	p.Asn128Asp	N128D	0.977*	9.54±1.63	0.987*	8.956±1.663	Common positive selection both MDR and DS strains
		130	c.389G>C	p.Gly130Ala	G130A	0.983*	9.586±1.506	0.990*	8.98±1.601	Common positive selection both MDR and DS strains
		131	c.391G>C	p.Asp131His	D131H	1.000**	9.734±0.988	1.000**	9.063±1.362	Common positive selection both MDR and DS strains
		131	c.392A>C	p.Asp131Ala	D131A	1.000**	9.734±0.988	1.000**	9.063±1.362	Common positive selection both MDR and DS strains
		807	c.2419C>G	p.Arg807Gly	R807G	0.997**	9.712±1.082	0.999**	9.055±1.387	Common positive selection both MDR and DS strains
PE_PGRS4	Rv0279c	77	c.229G>A	p.Val77Met	V77M	1.000**	9.399±1.191	1.000**	8.481±1.616	Common positive selection both MDR and DS strains
		77	c.230T>C	p.Val77Ala	V77A	1.000**	9.399±1.191	1.000**	8.481±1.616	Common positive selection both MDR and DS strains
		128	c.382A>G	p.Asn128Asp	N128D	1.000**	9.396±1.2	1.000**	8.48±1.617	Common positive selection both MDR and DS strains
		130	c.389G>C	p.Gly130Ala	G130A	0.997**	9.377±1.268	0.999**	8.474±1.632	Common positive selection both MDR and DS strains
		131	c.391G>C	p.Asp131His	D131H	1.000**	9.398±1.192	1.000**	8.481±1.616	Common positive selection both MDR and DS strains
		131	c.392A>C	p.Asp131Ala	D131A	1.000**	9.398±1.192	1.000**	8.481±1.616	Common positive selection both MDR and DS strains
rpoB	Rv0667	430	c.1289T>C	p.Leu430Pro	L430P	0.980*	10.172±1.368	0.990*	10.054±1.149	MDR-specific selection	Drug-resistant marker
		432	c.1294C>G	p.Gln432Glu	Q432E	0.987*	10.234±1.143	0.993**	10.09±0.988	MDR-specific selection	Drug-resistant marker
		432	c.1295A>T	p.Gln432Leu	Q432L	0.987*	10.234±1.143	0.993**	10.09±0.988	MDR-specific selection	Drug-resistant marker
		435	c.1303G>T	p.Asp435Tyr	D435Y	1.000**	10.359±0.383	1.000**	10.153±0.614	MDR-specific selection	Drug-resistant marker
		435	c.1304A>T	p.Asp435Val	D435V	1.000**	10.359±0.383	1.000**	10.153±0.614	MDR-specific selection
		435	c.1305C>A	p.Asp435Glu	D435E	1.000**	10.359±0.383	1.000**	10.153±0.614	MDR-specific selection	Drug-resistant marker
		445	c.1333C>G	p.His445Asp	H445D	1.000**	10.359±0.383	1.000**	10.153±0.614	MDR-specific selection	Drug-resistant marker
		445	c.1334A>G	p.His445Arg	H445R	1.000**	10.359±0.383	1.000**	10.153±0.614	MDR-specific selection	Drug-resistant marker
		445	c.1335C>G	p.His445Gln	H445Q	1.000**	10.359±0.383	1.000**	10.153±0.614	MDR-specific selection	Drug-resistant marker
		450	c.1349C>T	p.Ser450Leu	S450L	1.000**	10.359±0.385	1.000**	10.153±0.615	MDR-specific selection	Drug-resistant marker
		491	c.1471A>T	p.Ile491Phe	I491F	0.973*	10.1±1.587	0.985*	10.01±1.317	MDR-specific selection	Drug-resistant marker
		552	c.1654C>A	p.Arg552Ser	R552S	0.979*	10.159±1.412	0.989*	10.046±1.182	MDR-specific selection
rpoC	Rv0668	332	c.994G>C	p.Gly332Arg	G332R	0.973*	9.366±1.813	0.987*	9.448±1.544	MDR-specific selection	Drug-resistant marker
		434	c.1300C>A	p.Pro434Thr	P434T	0.997**	9.576±1.241	0.999**	9.552±1.223	MDR-specific selection
		434	c.1301C>G	p.Pro434Arg	P434R	0.997**	9.576±1.241	0.999**	9.552±1.223	MDR-specific selection	Compensatory mutations
		483	c.1448T>G	p.Val483Gly	V483G	0.997**	9.575±1.243	0.999**	9.552±1.223	MDR-specific selection	Compensatory mutations
		491	c.1471A>G	p.Ile491Val	I491V	0.973*	9.367±1.812	0.987*	9.449±1.543	MDR-specific selection
		491	c.1472T>C	p.Ile491Thr	I491T	0.973*	9.367±1.812	0.987*	9.449±1.543	MDR-specific selection	Drug-resistant marker
		1039	c.3116T>C	p.Val1039Ala	V1039A	0.975*	9.386±1.77	0.988*	9.458±1.517	MDR-specific selection
cut1	Rv1758	6	c.16A>G	p.Arg6Gly	R6G	0.995**	9.019±1.446	0.999**	9.223±1.359	MDR-specific selection
		66	c.196T>C	p.Phe66Leu	F66L	0.958*	9.027±2.144	0.986*	9.252±1.67	MDR-specific selection
		72	c.215T>C	p.Val72Ala	V72A	0.957*	9.025±2.148	0.986*	9.251±1.672	MDR-specific selection
		119	c.356G>C	p.Gly119Ala	G119A	0.958*	9.025±2.147	0.986*	9.251±1.672	MDR-specific selection
		164	c.492G>T	p.Gln164His	Q164H	0.958*	9.027±2.144	0.986*	9.252±1.67	MDR-specific selection
katG	Rv1908c	138	c.412A>C	p.Asn138His	N138H	0.954*	8.488±2.329	0.995**	9.015±1.586	MDR-specific selection	Drug-resistant marker
		138	c.413A>G	p.Asn138Ser	N138S	0.954*	8.488±2.329	0.995**	9.015±1.586	MDR-specific selection	Drug-resistant marker
		315	c.943A>C	p.Ser315Arg	S315R	0.994**	8.797±1.781	1.000**	9.053±1.488	MDR-specific selection	Drug-resistant marker
		315	c.944G>C	p.Ser315Thr	S315T	0.994**	8.797±1.781	1.000**	9.053±1.488	MDR-specific selection	Drug-resistant marker
		463	c.1388G>T	p.Arg463Leu	R463L	0.995**	8.799±1.776	1.000**	9.053±1.488	MDR-specific selection
pncA	Rv2043c	97	c.289G>C	p.Gly97Arg	G97R	0.989*	8.378±2.01	0.996**	8.176±2.016	MDR-specific selection	Drug-resistant marker
		97	c.290G>A	p.Gly97Asp	G97D	0.989*	8.378±2.01	0.996**	8.176±2.016	MDR-specific selection	Drug-resistant marker
		146	c.436G>A	p.Ala146Thr	A146T	0.986*	8.351±2.055	0.994**	8.165±2.033	MDR-specific selection
		146	c.437C>A	p.Ala146Glu	A146E	0.986*	8.351±2.055	0.994**	8.165±2.033	MDR-specific selection
pks12	Rv2048c	1652	c.4954C>T	p.Arg1652Cys	R1652C	0.998**	9.425±1.161	0.999**	7.392±1.477	Common positive selection both MDR and DS strains
		2147	c.6441T>A	p.His2147Gln	H2147Q	0.987*	9.329±1.473	0.989*	7.327±1.625	Common positive selection both MDR and DS strains
		3649	c.10945C>G	p.Pro3649Ala	P3649A	0.998**	9.423±1.168	0.999**	7.391±1.479	Common positive selection both MDR and DS strains
		3682	c.11044T>C	p.Cys3682Arg	C3682R	0.986*	9.32±1.497	0.988*	7.323±1.634	Common positive selection both MDR and DS strains
		3768	c.11302G>T	p.Val3768Leu	V3768L	0.998**	9.424±1.166	0.999**	7.392±1.478	Common positive selection both MDR and DS strains
		3934	c.11800C>G	p.Leu3934Val	L3934V	0.985*	9.315±1.511	0.987*	7.32±1.639	Common positive selection both MDR and DS strains
		3934	c.11801T>C	p.Leu3934Pro	L3934P	0.985*	9.315±1.511	0.987*	7.32±1.639	Common positive selection both MDR and DS strains
Rv2082	Rv2082	35	c.103A>G	p.Lys35Glu	K35E	0.967*	9.3±1.939	0.982*	9.555±1.587	Common positive selection both MDR and DS strains
		85	c.253G>A	p.Val85Ile	V85I	0.995**	9.54±1.323	0.998**	9.696±1.117	Common positive selection both MDR and DS strains
		183	c.547A>G	p.Thr183Ala	T183A	0.970*	9.325±1.886	0.984*	9.57±1.544	Common positive selection both MDR and DS strains
		273	c.817G>T	p.Gly273Cys	G273C	0.971*	9.335±1.865	0.985*	9.576±1.528	Common positive selection both MDR and DS strains
		638	c.1913C>G	p.Pro638Arg	P638R	0.965*	9.281±1.978	0.981*	9.544±1.617	Common positive selection both MDR and DS strains
lppA	Rv2543	93	c.277G>A	p.Asp93Asn	D93N	0.995**	7.604±2.038	0.998**	7.012±2.061	Common positive selection both MDR and DS strains
		93	c.278A>C	p.Asp93Ala	D93A	0.995**	7.604±2.038	0.998**	7.012±2.061	Common positive selection both MDR and DS strains
		94	c.282C>A	p.Asp94Glu	D94E	0.974*	7.475±2.226	0.989*	6.962±2.134	Common positive selection both MDR and DS strains
		138	c.413C>T	p.Ala138Val	A138V	0.967*	7.427±2.285	0.987*	6.945±2.156	Common positive selection both MDR and DS strains
lppB	Rv2544	44	c.131A>G	p.His44Arg	H44R	0.996**	6.548±1.186	0.999**	6.26±1.024	Common positive selection both MDR and DS strains
		47	c.140G>A	p.Gly47Asp	G47D	1.000**	6.568±1.141	1.000**	6.263±1.016	Common positive selection both MDR and DS strains
		75	c.224A>G	p.Gln75Arg	Q75R	0.980*	6.461±1.37	0.994**	6.229±1.105	Common positive selection both MDR and DS strains
		93	c.278A>C	p.Asn93Thr	N93T	0.987*	6.495±1.291	0.998**	6.251±1.044	Common positive selection both MDR and DS strains
		137	c.409A>G	p.Ile137Val	I137V	0.990*	6.514±1.266	0.997**	6.246±1.062	Common positive selection both MDR and DS strains
		138	c.413C>T	p.Ala138Val	A138V	1.000**	6.568±1.141	1.000**	6.263±1.016	Common positive selection both MDR and DS strains
PPE60	Rv3478	103	c.307A>G	p.Arg103Gly	R103G	0.988*	8.749±1.774	0.996**	8.797±1.549	Common positive selection both MDR and DS strains
		153	c.458A>T	p.Tyr153Phe	Y153F	0.962*	8.552±2.153	0.982*	8.69±1.811	Common positive selection both MDR and DS strains
		242	c.724A>G	p.Ser242Gly	S242G	0.993**	8.788±1.69	0.998**	8.809±1.519	Common positive selection both MDR and DS strains
		242	c.725G>T	p.Ser242Ile	S242I	0.993**	8.788±1.69	0.998**	8.809±1.519	Common positive selection both MDR and DS strains
		242	c.726T>G	p.Ser242Arg	S242R	0.993**	8.788±1.69	0.998**	8.809±1.519	Common positive selection both MDR and DS strains
embB	Rv3795	306	c.916A>C	p.Met306Leu	M306L	1.000**	10.074±0.727	1.000**	10.003±0.771	MDR-specific selection	Drug-resistant marker
		306	c.918G>A	p.Met306Ile	M306I	1.000**	10.074±0.727	1.000**	10.003±0.771	MDR-specific selection	Drug-resistant marker
		328	c.983A>G	p.Asp328Gly	D328G	0.973*	9.831±1.646	0.988*	9.888±1.29	MDR-specific selection	Drug-resistant marker
		406	c.1216G>T	p.Gly406Cys	G406C	1.000**	10.073±0.729	1.000**	10.003±0.771	MDR-specific selection	Drug-resistant marker
		406	c.1217G>A	p.Gly406Asp	G406D	1.000**	10.073±0.729	1.000**	10.003±0.771	MDR-specific selection	Drug-resistant marker
		497	c.1490A>C	p.Gln497Pro	Q497P	0.970*	9.801±1.722	0.986*	9.874±1.341	MDR-specific selection	Drug-resistant marker
gid	Rv3919c	92	c.274G>T	p.Glu92*	E92P	0.968*	8.27±2.244	0.985*	8.17±2.17	MDR-specific selection
		92	c.276A>C	p.Glu92Asp	E92D	0.969*	8.28±2.23	0.985*	8.17±2.17	MDR-specific selection	Drug-resistant marker
Note: *Posterior probability in the BEB approach above 0.95. **Posterior probability in the BEB approach above 0.99. Prediction score < 0.05 indicate mutations at positions are predicted to affect protein function.

## Sheet: Supplement Table 5
Supplement Table 5. The information of genes and sites under positive selections in L3 strains
Gene	Lcous	Amino Acid Position	Position	Selected Codons	Selected Codons	M2a		M8		Categories
						BEB Posterior Probability of dN/dS>1	dN/dS(Mean±SE)	BEB Posterior Probability of dN/dS>1	dN/dS(Mean±SE)
Rv0095c	Rv0095c	92	c.274C>G	p.Gln92Glu	G92E	0.993**	7.443±2.321	0.997**	7.156±2.33	Common positive selection in L2, L3 and L4 strains
		92	c.275A>G	p.Gln92Arg	G92R	0.993**	7.443±2.321	0.997**	7.156±2.33	Common positive selection in L2, L3 and L4 strains
		92	c.276G>T	p.Gln92His	G92H	0.993**	7.443±2.321	0.997**	7.156±2.33	Common positive selection in L2, L3 and L4 strains
PE_PGRS3	Rv0278c	807	c.2419C>G	p.Arg807Gly	R807G	0.983*	8.069 +- 2.313	0.993**	8.058 +- 2.122	Common positive selection in L2, L3 and L4 strains
PE_PGRS4	Rv0279c	77	c.229G>A	p.Val77Met	V77M	1.000**	10.237±0.536	1.000**	10.074±0.7	Common positive selection in L2, L3 and L4 strains
		77	c.230T>C	p.Val77Ala	V77A	1.000**	10.237±0.536	1.000**	10.074±0.7	Common positive selection in L2, L3 and L4 strains
		128	c.382A>G	p.Asn128Asp	N128D	1.000**	10.237±0.538	1.000**	10.074±0.7	Common positive selection in L2, L3 and L4 strains
		130	c.389G>C	p.Gly130Ala	G130A	0.983*	10.081±1.309	0.992**	9.997±1.105	Common positive selection in L2, L3 and L4 strains
		131	c.391G>C	p.Asp131His	D131H	1.000**	10.237±0.536	1.000**	10.074±0.7	Common positive selection in L2, L3 and L4 strains
		131	c.392A>C	p.Asp131Ala	D131A	1.000**	10.237±0.536	1.000**	10.074±0.7	Common positive selection in L2, L3 and L4 strains
		325	c.974A>G	p.Asn325Ser	N325S	0.994**	10.183±0.888	0.998**	10.058±0.801	Common positive selection in L2, L3 and L4 strains
		352	c.1054T>G	p.Cys352Gly	C352G	0.958*	9.851±1.93	0.979*	9.878±1.523	Common positive selection in L2, L3 and L4 strains
		372	c.1115T>G	p.Ile372Ser	I372S	0.994**	10.186±0.869	0.998**	10.059±0.793	Common positive selection in L2, L3 and L4 strains
Rv0336	Rv0336	496	c.1486C>T	p.Pro496Ser	P496S	0.980*	8.181±2.203	0.994**	8.103±2.097	L3-specific positive selection
		496	c.1487C>A	p.Pro496His	P496H	0.980*	8.181±2.203	0.994**	8.103±2.097	L3-specific positive selection
rpoB	Rv0667	445	c.1333C>G	p.His445Asp	H445D	0.997**	8.742±1.874	0.999**	8.876±1.805	Common positive selection in L2, L3 and L4 strains
		445	c.1334A>G	p.His445Arg	H445R	0.997**	8.742±1.874	0.999**	8.876±1.805	Common positive selection in L2, L3 and L4 strains
		445	c.1335C>G	p.His445Gln	H445Q	0.997**	8.742±1.874	0.999**	8.876±1.805	Common positive selection in L2, L3 and L4 strains
katG	Rv1908c	94	c.281A>C	p.Asp94Ala	D94A	0.983*	9.957±1.367	0.994**	10.058±0.986	Common positive selection in L2, L3 and L4 strains
		98	c.293A>C	p.Tyr98Ser	Y98S	0.983*	9.957±1.366	0.994**	10.058±0.985	Common positive selection in L2 and L3 strains
		138	c.412A>C	p.Asn138His	N138H	0.983*	9.957±1.366	0.994**	10.058±0.985	Common positive selection in L2 and L3 strains
		138	c.413A>G	p.Asn138Ser	N138S	0.983*	9.957±1.366	0.994**	10.058±0.985	Common positive selection in L2 and L3 strains
		189	c.565G>A	p.Asp189Asn	D189N	0.983*	9.957±1.367	0.994**	10.058±0.986	Common positive selection in L2 and L3 strains
		249	c.746G>T	p.Arg249Leu	R249L	0.983*	9.957±1.366	0.994**	10.058±0.985	Common positive selection in L2 and L3 strains
		315	c.943A>C	p.Ser315Arg	S315R	1.000**	10.11±0.693	1.000**	10.112±0.685	Common positive selection in L2 and L3 strains
		315	c.944G>C	p.Ser315Thr	S315T	1.000**	10.11±0.693	1.000**	10.112±0.685	Common positive selection in L2 and L3 strains
		463	c.1388G>T	p.Arg463Leu	R463L	0.983*	9.958±1.366	0.994**	10.059±0.985	Common positive selection in L2 and L3 strains
pks12	Rv2048c	1652	c.4954C>T	p.Arg1652Cys	R1652C	0.973*	6.959±1.84	0.968*	4.42±1.257	Common positive selection in L2, L3 and L4 strains
		2283	c.6847G>C	p.Ala2283Pro	A2283P	0.969*	6.938±1.872	0.965*	4.411±1.271	Common positive selection in L2, L3 and L4 strains
		2283	c.6848C>G	p.Ala2283Gly	A2283G	0.969*	6.938±1.872	0.965*	4.411±1.271	Common positive selection in L2, L3 and L4 strains
		2287	c.6859A>G	p.Thr2287Ala	T2287A	0.971*	6.949±1.856	0.967*	4.416±1.264	Common positive selection in L2, L3 and L4 strains
		2287	c.6860C>T	p.Thr2287Ile	T2287I	0.971*	6.949±1.856	0.967*	4.416±1.264	Common positive selection in L2, L3 and L4 strains
		2289	c.6866T>G	p.Phe2289Cys	F2289C	0.972*	6.954±1.847	0.967*	4.418±1.261	Common positive selection in L2, L3 and L4 strains
		2289	c.6867C>G	p.Phe2289Leu	F2289L	0.972*	6.954±1.847	0.967*	4.418±1.261	Common positive selection in L2, L3 and L4 strains
		3920	c.11758C>G	p.Gln3920Glu	Q3920E	0.975*	6.971±1.821	0.969*	4.426±1.249	Common positive selection in L2, L3 and L4 strains
		3934	c.11800C>G	p.Leu3934Val	L3934V	0.971*	6.949±1.856	0.967*	4.416±1.264	Common positive selection in L2, L3 and L4 strains
		3934	c.11801T>C	p.Leu3934Pro	L3934P	0.971*	6.949±1.856	0.967*	4.416±1.264	Common positive selection in L2, L3 and L4 strains
Rv2082	Rv2082	53	c.158T>G	p.Leu53Arg	L53R	0.997**	10.287±0.661	0.999**	10.326±0.539	Common positive selection in L2 and L3 strains
		85	c.253G>A	p.Val85Ile	V85I	1.000**	10.311±0.458	1.000**	10.337±0.421	Common positive selection in L2 and L3 strains
		178	c.532G>A	p.Gly178Ser	G178S	1.000**	10.311±0.458	1.000**	10.337±0.421	Common positive selection in L2 and L3 strains
		183	c.547A>G	p.Thr183Ala	T183A	1.000**	10.309±0.48	1.000**	10.336±0.43	Common positive selection in L2 and L3 strains
		638	c.1913C>G	p.Pro638Arg	P638R	0.970*	10.026±1.677	0.980*	10.149±1.402	Common positive selection in L2 and L3 strains
PPE60	Rv3478	242	c.724A>G	p.Ser242Gly	S242G	0.973*	7.155±2.472	0.988*	7.085±2.259	Common positive selection in L3 and L4 strains
		242	c.725G>T	p.Ser242Ile	S242I	0.973*	7.155±2.472	0.988*	7.085±2.259	Common positive selection in L2 and L3 strains
		242	c.726T>G	p.Ser242Arg	S242R	0.973*	7.155±2.472	0.988*	7.085±2.259	Common positive selection in L3 and L4 strains
embB	Rv3795	306	c.916A>C	p.Met306Leu	M306L	0.995**	8.181±2.169	0.998**	8.048±2.232	Common positive selection in L2 and L3 strains
		306	c.918G>A	p.Met306Ile	M306I	0.995**	8.181±2.169	0.998**	8.048±2.232	Common positive selection in L2 and L3 strains
Note: *Posterior probability in the BEB approach above 0.95. **Posterior probability in the BEB approach above 0.99. Prediction score < 0.05 indicate mutations at positions are predicted to affect protein function.
